# Supplementary material for: Large and finite sample properties of a maximum-likelihood estimator for multiplicity of infection
Source: PLoS One. 2018 Apr 9;13(4):e0194148. doi: 10.1371/journal.pone.0194148 (PMC5890990; doi:10.1371/journal.pone.0194148)
Supplement: S3 File — ZIP archive containing example data sets in various formats. (ZIP) [file pone.0194148.s003.zip]

Archive with 17 entries (16 files):
- SNP.csv
- __MACOSX/
- __MACOSX/._SNP.csv
- STR.xls
- __MACOSX/._STR.xls
- STR.xlsx
- __MACOSX/._STR.xlsx
- STR.txt
- __MACOSX/._STR.txt
- SNP.txt
- __MACOSX/._SNP.txt
- SNP.xls
- __MACOSX/._SNP.xls
- STR.csv
- __MACOSX/._STR.csv
- SNP.xlsx
- __MACOSX/._SNP.xlsx
