# Supplementary material for: Large and finite sample properties of a maximum-likelihood estimator for multiplicity of infection
Source: PLoS One. 2018 Apr 9;13(4):e0194148. doi: 10.1371/journal.pone.0194148 (PMC5890990; doi:10.1371/journal.pone.0194148)
Supplement: S3 File — ZIP archive containing example data sets in various formats. (ZIP) [file pone.0194148.s003.zip › STR.txt]

ID	marker
MCP001	132
	144
MCP002	132
	126
MCP003	180
	144
MCP004	
MCP005	144
MCP006	
	132
MCP007	126
MCP008	
MCP009	180
MCP010	180
MCP011	144
	126
MCP012	144
	132
MCP013	144
MCP014	126
	150
MCP015	126
	150
MCP016	144
	132
MCP017	150
	144
MCP018	144
MCP019	150
	126
MCP020	144
MCP021	180
	132
	144
MCP022	150
MCP023	180
	144
MCP024	180
	144
MCP025	150
MCP026	132
MCP027	126
MCP028	144
MCP029	180
	144
	132
MCP030	180
MCP031	150
MCP032	126
	150
MCP033	150
MCP034	150
MCP035	144
MCP036	126
	150
MCP037	180
MCP038	144
MCP039	144
MCP040	126
	144
MCP041	150
MCP042	180
MCP043	150
	144
MCP044	180
MCP045	144
MCP046	180
MCP047	126
MCP048	132
	150
MCP049	132
MCP050	150
MCP051	144
MCP052	180
	144
MCP053	150
	144
	132
MCP054	150
	144
MCP055	126
	150
MCP056	150
	180
MCP057	150
MCP058	132
MCP059	144
	132
MCP060	144
	132
MCP061	144
MCP062	132
	126
MCP063	126
MCP064	144
	126
	132
	180
MCP065	126
	132
MCP066	150
	144
MCP067	132
MCP068	150
MCP069	150
MCP070	144
	132
MCP071	132
MCP072	150
	144
MCP073	144
MCP074	144
	126
MCP075	180
MCP076	144
MCP077	132
	180
MCP078	144
MCP079	144
MCP080	144
MCP081	144
	132
MCP082	144
MCP083	144
	150
MCP084	144
MCP085	126
MCP086	150
MCP087	132
MCP088	150
MCP089	126
	132
	144
MCP090	126
	132
MCP091	150
	144
MCP092	126
MCP093	150
MCP094	144
	126
MCP095	150
	144
MCP096	144
	180
MCP097	144
MCP098	150
MCP099	144
	150
