# Supplementary material for: Large and finite sample properties of a maximum-likelihood estimator for multiplicity of infection
Source: PLoS One. 2018 Apr 9;13(4):e0194148. doi: 10.1371/journal.pone.0194148 (PMC5890990; doi:10.1371/journal.pone.0194148)
Supplement: S3 File — ZIP archive containing example data sets in various formats. (ZIP) [file pone.0194148.s003.zip › SNP.txt]

ID	marker
TBP001	G
TBP002	G
	T
TBP003	G
TBP004	
TBP005	T
	T
TBP005	G
TBP006	G
TBP007	
TBP008	G
TBP009	G
	T
	T
TBP010	G
TBP011	T
TBP012	T
TBP013	G
	T
TBP014	G
TBP015	T
	G
TBP016	G
TBP017	T
TBP018	G
TBP019	G
	T
TBP020	G
	T
TBP021	T
	G
TBP022	G
	T
TBP023	G
TBP024	G
TBP025	T
TBP026	G
	T
TBP027	G
	T
TBP028	G
	T
TBP029	G
	T
TBP030	G
	T
TBP031	T
	G
TBP032	G
TBP033	T
	G
TBP034	G
TBP035	T
TBP036	G
	T
TBP037	G
TBP038	G
TBP039	G
TBP040	G
	T
TBP041	T
	G
TBP042	G
TBP043	G
TBP044	T
	G
TBP045	G
TBP046	G
TBP047	G
TBP048	T
	G
TBP049	G
TBP050	T
TBP051	G
TBP052	T
	G
TBP053	T
TBP054	T
	G
TBP055	G
TBP056	G
	T
TBP057	T
TBP058	G
TBP059	G
	T
TBP060	T
TBP061	T
TBP062	G
TBP063	T
	G
TBP064	G
TBP065	T
TBP066	G
	T
TBP067	T
	G
TBP068	G
TBP069	G
TBP070	G
TBP071	G
	T
TBP072	G
TBP073	G
TBP074	T
	G
TBP075	G
TBP076	G
TBP077	G
TBP078	G
	T
TBP079	T
TBP080	T
TBP081	G
	T
TBP082	G
TBP083	T
TBP084	T
	G
TBP085	G
TBP086	G
TBP087	T
TBP088	G
TBP089	G
	T
TBP090	T
TBP091	G
TBP092	T
TBP093	T
TBP094	G
TBP095	G
TBP096	T
TBP097	T
TBP098	G
TBP099	G
TBP100	G
TBP101	G
TBP102	T
	G
TBP103	T
TBP104	T
	G
TBP105	T
TBP106	T
TBP107	G
TBP108	G
TBP109	T
TBP110	G
	T
TBP111	T
TBP112	G
TBP113	G
TBP114	G
TBP115	G
	T
TBP116	T
TBP117	G
TBP118	T
TBP119	G
TBP120	G
TBP121	G
TBP122	G
	T
TBP123	G
	T
TBP124	G
TBP125	T
TBP126	T
TBP127	G
	T
TBP128	G
TBP129	G
TBP130	G
TBP131	T
	G
TBP132	T
TBP133	G
TBP134	T
TBP135	G
TBP136	G
TBP137	G
	T
TBP138	T
	G
TBP139	G
TBP140	G
	T
TBP141	T
TBP142	T
TBP143	T
	G
TBP144	G
TBP145	G
TBP146	T
TBP147	G
TBP148	G
TBP149	G
TBP150	T
	G
